# Supplementary material for: Erk Inhibition as a Promising Therapeutic Strategy for High IL-8-Secreting and Low SPTAN1-Expressing Colorectal Cancer
Source: Int J Mol Sci. 2024 May 23;25(11):5658. doi: 10.3390/ijms25115658 (PMC11172072; doi:10.3390/ijms25115658)
Supplement: Supplementary file 1 [file ijms-25-05658-s001.zip]

Archive with 1 entries (1 files):
- ijms-2990030-supplementary.pdf
